# Supplementary material for: Luteolin Effects on Mortality, Development and Population Parameters of Frankliniella occidentalis (Pergande)
Source: Insects. 2025 Dec 11;16(12):1255. doi: 10.3390/insects16121255 (PMC12734059; doi:10.3390/insects16121255)
Supplement: Supplementary file 1 [file insects-16-01255-s001.zip]

Archive with 1 entries (1 files):
- insects-4032152-supplementary.pdf
